# Supplementary material for: Charge Storage and Solar Rechargeable Battery Devices Based on Electrodes Electrochemically Modified with Conducting Polymer Nanowires
Source: Polymers (Basel). 2021 Dec 14;13(24):4375. doi: 10.3390/polym13244375 (PMC8709196; doi:10.3390/polym13244375)
Supplement: Supplementary file 1 [file polymers-13-04375-s001.zip]

Archive with 1 entries (1 files):
- polymers-1488549-supplementary.pdf
